# Supplementary material for: Mandibulofacial Dysostosis Attributed to a Recessive Mutation of CYP26C1 in Hereford Cattle
Source: Genes (Basel). 2020 Oct 22;11(11):1246. doi: 10.3390/genes11111246 (PMC7690606; doi:10.3390/genes11111246)
Supplement: Supplementary file 1 [file genes-11-01246-s001.zip › Sieck_Supplement_R1/S2 Table.xlsx]

## Sheet: Sheet1
S2 Table. Variants in region of homozygosity in MD affected calves on chromosome 26
Chromosome	Position	Reference	Alternative	RefSNP Identifier	Additional RefSNP Identifier
chr26	10376787	T	C	rs210955452
chr26	10377627	A	G	rs209706971
chr26	10379807	C	T	rs378899958
chr26	10382198	A	T	rs109097749
chr26	10382642	C	T	rs382266037
chr26	10382754	T	C	rs136944293
chr26	10386634	T	C	rs133310339
chr26	10390353	G	A	rs136544440
chr26	10390433	C	T	rs133679469
chr26	10390472	A	G	rs110697357
chr26	10390595	G	A	rs132759718
chr26	10390780	A	G	rs109715996
chr26	10390858	G	A	rs135266051
chr26	10390951	T	G	rs132712217
chr26	10393249	TATC	CATA	rs133761579	rs135203078
chr26	10393267	T	C	rs133045904
chr26	10393346	G	A	rs133615020
chr26	10393693	G	A	rs134948945
chr26	10393786	G	A	rs109504372
chr26	10394854	C	T	rs135353135
chr26	10394947	C	T	rs133279700
chr26	10395741	T	C	rs42776147
chr26	10396177	G	A	rs110022796
chr26	10396197	C	T	rs134654665
chr26	10396356	T	G	rs109103681
chr26	10397043	A	G	rs210653396
chr26	10397632	CA	TG	rs136064809	rs132815911
chr26	10397846	C	T	rs134682392
chr26	10398562	C	T	rs137641807
chr26	10398855	C	T	rs208019613
chr26	10398943	C	T	rs135761829
chr26	10399044	A	G	rs384541939
chr26	10399621	T	G	rs132694323
chr26	10401952	G	A	rs134173247
chr26	10402170	A	G	rs133518748
chr26	10404538	T	A	rs110381322
chr26	10404570	C	T	rs110445481
chr26	10405263	A	C	rs110624917
chr26	10405356	C	T	rs134252679
chr26	10405527	C	T	rs109149630
chr26	10405639	C	A	rs110412863
chr26	10405660	A	G	rs109803403
chr26	10406016	A	G	rs111030789
chr26	10406057	CCG	CTCG	rs136102214
chr26	10406066	C	T	rs136764510
chr26	10406076	T	A	rs134764304
chr26	10412655	C	T	rs381724703
chr26	10413143	G	A	rs134294643
chr26	10547204	G	A	rs209288570
chr26	10549508	G	A	rs211153422
chr26	10550523	C	T	rs208824523
chr26	10557362	G	C	rs386125137
chr26	10557489	GAAAAAAAACTC	GAAAAACTC	rs380608197
chr26	10560049	T	C	rs378952040
chr26	10565447	C	T	rs209276038
chr26	10577143	C	T	rs209276038
chr26	10580678	T	C	rs210490933
chr26	10583079	C	A	rs208019016
chr26	10583136	T	A	rs210465256
chr26	10583156	G	C	rs208095283
chr26	10583356	TAATC	TATC	rs383612390
chr26	10584897	G	A	rs209568780
chr26	10584983	C	T	rs136430637
chr26	10587751	A	G	rs209161634
chr26	10588055	C	A	rs210043061
chr26	10588068	G	A	rs207649025
chr26	10588110	A	G	rs133140703
chr26	10588399	TTTTT	TTTTA	rs461559046
chr26	10588658	A	G	rs208982519
chr26	10588677	T	C	rs210849526
chr26	10588687	C	T	rs211035015
chr26	10588711	C	T	rs207742593
chr26	10588792	A	T	rs209389241
chr26	10588802	C	G	rs209151405
chr26	10589465	C	T	rs209814244
chr26	10589647	C	T	rs209504774
chr26	10589656	C	T	rs211324469
chr26	10589716	G	T	rs208084472
chr26	10590013	A	G	rs211458518
chr26	10590264	G	C	rs208996657
chr26	10590411	TCCCTG	TCCCCTG	rs443287848
chr26	10590502	T	G	rs384953353
chr26	10590509	T	C	rs379374948
chr26	10590791	TT	CA	rs207829503	rs382701105
chr26	10591506	C	T	rs208898144
chr26	10591521	A	G	rs135070334
chr26	10593024	T	C	rs208108268
chr26	10593367	T	A	rs209511448
chr26	10594300	T	C	rs211633714
chr26	10594730	T	C	rs377983575
chr26	10595930	G	C	rs211667365
chr26	10597618	G	A	rs208962457
chr26	10597694	G	A	rs383414419
chr26	10597723	T	C	rs378769066
chr26	10597811	A	G	rs381113509
chr26	10597925	A	G	rs384994123
chr26	10598282	T	C	rs378593721
chr26	10598384	CA	AG	rs384789949	rs378857720
chr26	10598446	C	T	rs797719515
chr26	10598585	G	T	rs382397051
chr26	10598631	G	T	rs384464525
chr26	10598678	A	G	rs379876101
chr26	10598770	GCT	CCA	rs382853026	rs457467257
chr26	10598974	C	T	rs382141898
chr26	10599149	C	T	rs209389741
chr26	10599474	G	A	rs209885360
chr26	10600597	C	A	rs210442194
chr26	10601002	T	C	rs380267862
chr26	10601008	G	A	rs211009517
chr26	10601060	TG	CA	rs386102929	rs380672529
chr26	10601117	G	A	rs211329313
chr26	10616433	C	T	-
chr26	10653007	A	T	rs385112219
chr26	10685280	C	T	rs110633870
chr26	10713132	G	A	rs383233592
chr26	10956261	A	G	rs136478478
chr26	10956439	C	T	rs109489086
chr26	10959863	G	A	rs42087142
chr26	10960055	G	A	rs42087145
chr26	10960104	C	T	rs42087146
chr26	10961328	TAATT	TATT	rs449279135
chr26	10962811	C	T	rs42087154
chr26	10964731	C	T	rs42087164
chr26	10964813	CGGC	TGGC	rs209806893
chr26	10964972	C	A	rs42087166
chr26	10965393	G	A	rs208894229
chr26	10965399	A	C	rs209670306
chr26	10966728	GAGGAAG	GAGAAAG	rs42087175
chr26	10967597	T	C	rs42087178
chr26	10968136	C	T	rs42087179
chr26	10979515	T	C	rs209401636
chr26	10982292	TGAGAGAGGAT	TGAGAGGAT	-
chr26	14404993	T	C	-
chr26	15898152	C	T	-
