# Supplementary material for: Mandibulofacial Dysostosis Attributed to a Recessive Mutation of CYP26C1 in Hereford Cattle
Source: Genes (Basel). 2020 Oct 22;11(11):1246. doi: 10.3390/genes11111246 (PMC7690606; doi:10.3390/genes11111246)
Supplement: Supplementary file 1 [file genes-11-01246-s001.zip › Sieck_Supplement_R1/S3 Table.xlsx]

## Sheet: MD Homozygosity
S3 Table. Shared homozygosity among MD calves from WGS data.
Given is the count of homozygous common to all 3 affected calves within 1Mb bins across the autosomes. Color coding ranges from green (no shared homozygosity) to dark red (high counts of homozygosity).
Range (Mb)	chr1	chr2	chr3	chr4	chr5	chr6	chr7	chr8	chr9	chr10	chr11	chr12	chr13	chr14	chr15	chr16	chr17	chr18	chr19	chr20	chr21	chr22	chr23	chr24	chr25	chr26	chr27	chr28	chr29
0 - 1	13	55	121	56	760	365	408	86	7	10	25	786	83	81	16	0	26	28	5	35	53	119	13	3	385	8	13	3	171
1 - 2	0	17	11	2	30	180	164	0	1	2	5	249	477	233	4	0	0	0	0	1	1	133	21	182	1	0	7	0	793
2 - 3	0	8	5	1	4	24	220	0	0	0	188	148	270	0	40	0	0	0	0	0	10	298	409	202	2	0	7	0	358
3 - 4	0	1	348	0	15	256	0	0	5	2	350	790	47	1	145	0	0	36	0	0	195	131	244	6	1	0	4	0	512
4 - 5	0	3	70	0	127	36	0	0	58	0	136	275	188	1	52	0	0	489	0	3	193	217	1	2	205	0	5	0	339
5 - 6	0	0	182	1	137	197	0	0	70	1	83	137	117	63	584	202	0	13	0	16	514	1125	23	9	184	0	11	0	706
6 - 7	121	114	99	3	153	100	0	0	74	0	152	997	124	146	494	94	0	321	0	212	819	570	189	0	439	0	21	0	699
7 - 8	106	202	19	114	139	53	0	0	1	0	0	356	1	2	353	26	0	0	0	5	189	351	0	238	353	0	13	0	136
8 - 9	166	26	79	2	147	1	0	0	2	0	0	696	4	0	281	36	0	0	0	159	150	60	0	330	745	318	136	0	2
9 - 10	0	4	38	0	195	3	0	0	2	1	0	135	235	0	140	45	0	77	0	251	277	4	0	1	332	154	422	0	200
10 - 11	1	2	785	1	226	1	0	74	4	1	0	183	396	4	117	156	0	352	0	217	92	0	1139	0	67	1043	113	0	139
11 - 12	0	10	976	2	273	7	0	0	0	5	0	1	1618	188	102	300	0	128	0	279	222	7	756	0	186	1482	290	0	264
12 - 13	0	69	821	3	0	4	0	0	0	3	0	2	242	188	63	602	23	1	164	239	470	0	323	0	64	647	178	0	0
13 - 14	0	83	566	1	0	1	8	0	0	1	0	0	147	443	181	591	2	121	177	93	309	269	183	0	54	838	0	64	3
14 - 15	1	197	361	0	0	0	616	0	0	19	0	0	0	387	136	5	4	183	562	60	570	172	5	1	384	808	1	140	1
15 - 16	3	283	527	6	0	305	527	0	0	33	0	3	28	21	61	49	0	506	277	27	23	40	0	4	465	1162	2	243	1
16 - 17	170	298	3	615	0	120	655	299	0	13	0	139	46	6	20	582	0	722	148	192	182	151	0	0	347	1033	241	306	0
17 - 18	386	151	35	439	0	206	134	290	0	4	0	453	152	58	129	4	0	93	132	153	405	81	0	0	193	1420	197	60	0
18 - 19	92	48	6	73	0	84	191	335	0	0	0	585	0	87	46	193	0	317	14	292	286	28	0	0	357	456	207	0	0
19 - 20	0	7	1	60	67	2	77	533	0	1	0	112	0	42	21	2362	124	108	0	288	345	147	0	0	287	390	123	0	1
20 - 21	11	14	13	7	31	71	59	171	59	0	23	144	0	132	58	134	1136	117	0	28	171	1	0	0	355	794	47	0	1
21 - 22	112	305	3	4	41	56	14	984	161	17	15	343	0	206	90	32	328	8	1	428	74	64	0	0	472	192	2	0	4
22 - 23	176	83	3	0	75	93	8	340	106	61	330	232	0	111	0	1	228	0	55	335	0	906	0	0	641	123	19	0	63
23 - 24	194	55	0	0	3	2	425	337	264	154	283	80	0	261	0	0	0	199	161	239	5	516	0	0	498	328	392	0	488
24 - 25	0	156	1	144	1	2	10	201	358	13	89	1026	0	185	0	0	0	338	108	500	51	413	0	0	95	357	33	0	172
25 - 26	0	189	5	207	2	2	11	188	73	44	25	450	302	110	0	0	1	728	97	315	126	38	0	0	0	400	137	0	350
26 - 27	0	29	1	147	2	4	195	248	239	283	22	111	0	114	0	0	0	518	0	529	141	18	6	0	2	0	240	0	940
27 - 28	0	213	0	271	0	8	241	126	38	540	0	188	0	212	0	0	63	958	1	401	129	5	0	4	30	0	154	153	1331
28 - 29	0	125	0	536	4	9	300	402	0	228	0	97	0	35	0	0	50	27	2	310	16	7	5	34	50	0	7	178	271
29 - 30	0	29	0	253	6	3	242	58	0	172	0	149	1	10	0	0	67	1	196	114	454	11	9	11	203	0	2	20	358
30 - 31	0	10	0	192	1	3	269	175	1	11	0	130	0	12	105	0	268	2	402	59	385	14	6	111	138	0	57	14	470
31 - 32	0	2	0	60	0	4	226	524	8	81	131	140	1	47	34	0	214	0	44	6	23	50	2	112	186	0	162	8	146
32 - 33	0	1	1	0	96	3	139	729	2	61	490	629	19	52	97	0	65	140	143	176	171	8	1	10	2	0	11	11	108
33 - 34	0	2	4	152	42	2	623	976	0	1	337	785	176	16	368	8	2	1	21	215	107	38	2	29	4	0	12	8	322
34 - 35	0	2	0	484	54	2	648	736	9	2	71	559	18	110	370	181	0	0	1	788	0	14	1	0	207	0	213	127	327
35 - 36	0	27	1	295	1	58	735	483	28	4	166	149	131	65	162	223	0	0	0	129	76	45	0	3	235	561	227	474	380
36 - 37	0	0	0	323	5	2	354	18	21	50	58	2	7	52	201	6	2	11	1	326	139	11	0	30	42	265	387	127	130
37 - 38	0	1	0	108	7	20	341	120	52	209	0	8	92	61	37	15	2	12	3	568	43	8	0	7	9	471	72	43	182
38 - 39	0	103	0	150	0	100	180	12	0	117	0	3	201	164	0	29	5	2	1	352	67	78	4	75	33	5	2	0	1
39 - 40	199	10	0	235	18	7	35	0	0	130	3	532	188	117	0	2	0	15	68	239	78	440	0	109	8	9	1	34	30
40 - 41	106	24	0	170	806	386	56	264	0	241	6	107	18	2	13	10	331	93	47	145	37	684	0	299	1	345	6	16	195
41 - 42	20	147	2	84	92	105	569	50	0	33	0	1497	67	173	325	98	200	175	69	127	109	343	10	18	0	158	0	196	64
42 - 43	378	178	0	120	3	290	236	222	0	36	0	481	53	70	0	85	228	270	0	136	100	86	341	54	1	0	0	149	232
43 - 44	243	139	0	64	1	114	104	44	0	73	11	1	94	0	272	18	0	162	3	3	148	220	323	148		0	0	147	154
44 - 45	79	13	2	368	1	77	121	125	0	390	0	4	46	1	2	245	6	161	1	2	626	135	300	114		35	0	33	152
45 - 46	61	3	0	272	0	324	489	121	0	43	0	2	44	199	3	95	0	44	3	373	108	56	159	18		450	1	19	13
46 - 47	29	2	2	90	1	201	167	105	1	3	1	1	35	155	5	141	0	154	20	385	169	0	186	44		215			1
47 - 48	182	171	2	252	0	670	149	167	0	1	0	73	168	57	4	123	21	18	1	117	288	0	193	383		175			3
48 - 49	56	197	1	313	0	695	5	27	0	1	5	152	45	218	1	46	2	3	3	1	110	0	8	292		182			0
49 - 50	61	2	1	322	2	617	0	54	0	4	0	185	135	1060	374	63	3	154	2	3	50	0	9	7		291			0
50 - 51	83	63	0	640	0	1399	0	241	0	130	4	381	150	222	114	93	12	15	4	3	498	0	13	2		242			0
51 - 52	641	374	0	193	2	880	142	85	0	2	2	116	61	351	287	57	74	167	0	10	455	0	5	5		144			18
52 - 53	443	215	0	54	7	990	12	58	0	4	4	59	133	352	27	389	3	69	0	40	713	6	2	309
53 - 54	200	343	1	0	2	697	15	64	72	4	0	165	76	579	123	89	1	35	0	191	112	195		10
54 - 55	185	181	7	1	1	743	27	32	165	18	0	32	273	1118	102	51	69	31	4	71	0	145		3
55 - 56	95	31	0	0	0	190	0	29	558	155	828	181	233	858	3	41	12	1	356	239	1	3		0
56 - 57	240	1	1	0	0	0	2	185	405	201	209	20	122	98	138	272	6	3	319	153	0	210		0
57 - 58	314	0	8	1	0	0	0	7	182	118	215	21	50	205	46	190	205	7	133	339	0	290		1
58 - 59	41	2	0	11	2	1	1	43	164	100	88	32	87	228	45	116	111	2	450	113	0	86		0
59 - 60	85	0	51	2	0	2	2	100	88	58	247	24	224	22	116	119	205	2	26	163	0	248		0
60 - 61	44	0	95	164	0	13	0	90	149	11	0	7	61	102	39	14	0	183	68	153	1	197		1
61 - 62	2	0	193	134	1	23	69	161	138	15	0	35	55	15	14	0	104	106	78	97	1			699
62 - 63	318	0	104	286	1	30	314	66	116	3	0	202	324	219	2	0	155	514	4	553	0			3
63 - 64	62	0	101	617	0	157	235	82	556	0	0	1	109	92	7	0	268	118	8	430	0
64 - 65	170	20	37	508	0	5	250	16	293	0	0	59	90	0	168	0	41	23		216	2
65 - 66	6	59	93	64	0	17	1	0	94	0	0	88	34	0	16	0	0	10		13	27
66 - 67	89	293	40	380	0	3	77	3	128	0	0	80	218	0	44	0	6			42	16
67 - 68	330	78	208	141	0	0	168	119	82	0	1	138	66	0	21	0	37			67	0
68 - 69	409	21	170	0	0	2	20	254	14	24	1	33	187	147	5	0	210			300	0
69 - 70	433	13	66	1	1	0	0	68	2	363	9	27	433	826	318	0	92			173	3
70 - 71	223	6	150	6	0	0	1	67	0	614	7	19	176	440	492	0	182			364
71 - 72	22	1	128	1	0	0	2	1	1	1	0	250	406	500	102	0	317			8
72 - 73	217	0	1	124	20	0	4	20	0	10	3	783	131	605	0	271	261
73 - 74	170	0	0	133	1	0	1	1	0	0	0	18	251	69	105	95	31
74 - 75	0	4	1	122	11	0	4	107	0	0	0	438	214	133	47	168
75 - 76	0	2	2	333	26	0	210	142	0	0	0	153	323	350	3	122
76 - 77	389	58	1	225	10	0	113	145	0	0	0	124	31	67	9	312
77 - 78	42	166	1	595	265	0	177	39	26	0	0	143	1	92	71	6
78 - 79	9	155	9	272	234	0	16	117	230	0	8	37	1	179	30	16
79 - 80	95	18	102	140	0	0	36	2	354	3	71	0	78	1396	107	2
80 - 81	146	21	323	220	701	0	2	0	126	25	26	26	180	1028	140	160
81 - 82	76	1	87	255	141	0	2	0	222	7	1	3	192	1406	206	2
82 - 83	14	2	88	175	37	1	0	0	645	0	342	10	360	296	203
83 - 84	194	0	51	219	18	212	0	0	121	1	51	52	141		127
84 - 85	144	2	89	265	29	367	231	0	105	170	230	0			614
85 - 86	127	0	130	473	26	85	278	0	180	178	0	14
86 - 87	449	3	52	110	8	16	182	0	44	120	1	344
87 - 88	376	2	9	34	44	13	560	0	156	54	1	78
88 - 89	255	2	62	175	53	19	29	0	548	1	6
89 - 90	185	0	157	935	14	135	1	0	63	1	450
90 - 91	179	0	213	712	1	411	0	0	456	17	227
91 - 92	349	2	53	250	0	184	1	0	1	0	101
92 - 93	0	0	67	305	0	6	2	5	0	1	15
93 - 94	21	0	70	63	0	34	0	150	0	103	5
94 - 95	12	0	57	12	0	3	0	183	0	280	6
95 - 96	3	1	73	321	0	7	34	90	0	303	14
96 - 97	1	0	225	254	0	47	399	155	1	162	4
97 - 98	14	11	231	146	0	8	535	167	0	329	0
98 - 99	51	12	475	156	0	0	0	57	3	1	0
99 - 100	49	3	75	106	1	24	0	276	1	46	3
100 - 101	3	36	25	242	1	185	3	273	6	116	3
101 - 102	60	432	105	341	0	59	0	199	0	0	202
102 - 103	174	100	0	72	1	288	26	403	4	0	421
103 - 104	11	3	0	240	0	50	9	194	4	1	0
104 - 105	193	1	0	210	4	39	53	428	118		75
105 - 106	65	91	0	568	1	161	27	145			157
106 - 107	244	288	0	289	0	176	22	56			109
107 - 108	64	203	0	0	0	193	102	70
108 - 109	16	314	0	415	2	51	52	166
109 - 110	55	109	30	414	2	23	12	438
110 - 111	59	55	167	388	8	58	9	327
111 - 112	41	26	101	223	2	247		333
112 - 113	4	351	41	67	0	97		435
113 - 114	157	204	348	25	4	6		9
114 - 115	92	64	150	10	4	176
115 - 116	51	87	80	64	0	219
116 - 117	191	21	176	253	0	196
117 - 118	109	10	296	402	12	125
118 - 119	198	80	384	260	205
119 - 120	0	19	520	13	125
120 - 121	6	10	10	0	1
121 - 122	0	87	1
122 - 123	1	3
123 - 124	1	0
124 - 125	22	2
125 - 126	5	0
126 - 127	54	0
127 - 128	2	0
128 - 129	221	2
129 - 130	9	0
130 - 131	292	0
131 - 132	19	0
132 - 133	73	0
133 - 134	132	146
134 - 135	71	287
135 - 136	93	717
136 - 137	111	48
137 - 138	123
138 - 139	1173
139 - 140	327
140 - 141	50
141 - 142	133
142 - 143	452
143 - 144	1
144 - 145	2
145 - 146	0
146 - 147	5
147 - 148	97
148 - 149	45
149 - 150	18
150 - 151	244
151 - 152	36
152 - 153	334
153 - 154	234
154 - 155	201
155 - 156	49
156 - 157	323
157 - 158	691
158 -	46
